# Supplementary material for: Exploring the Synergistic Effects of MoS2 and PVDF for Advanced Piezoelectric Sensors: A First-Principles Approach
Source: Sensors (Basel). 2025 Mar 26;25(7):2085. doi: 10.3390/s25072085 (PMC11991512; doi:10.3390/s25072085)
Supplement: Supplementary file 1 [file sensors-25-02085-s001.zip]

Archive with 1 entries (1 files):
- sensors-3519094-supplementary.pdf
